# Supplementary material for: Sirtuin 3 Protects Lung Adenocarcinoma from Ferroptosis by Deacetylating and Stabilizing Mitochondrial Glutamate Transporter Solute Carrier Family 25 Member A22
Source: Antioxidants (Basel). 2025 Mar 28;14(4):403. doi: 10.3390/antiox14040403 (PMC12024224; doi:10.3390/antiox14040403)
Supplement: Supplementary file 1 [file antioxidants-14-00403-s001.zip]

Archive with 1 entries (1 files):
- antioxidants-3475379-supplementary.pdf
